# Supplementary material for: ﻿A new leafhopper genus and one new species of the genus Edwardsiana of Typhlocybini (Hemiptera, Cicadellidae, Typhlocybinae) from China
Source: Zookeys. 2025 Oct 1;1254:181–9. doi: 10.3897/zookeys.1254.164010 (PMC12508767; doi:10.3897/zookeys.1254.164010)
Supplement: XML Treatment for Ommatocyba [file zookeys.1254.164010-treatment1.xml]

<!DOCTYPE tp:taxon-treatment
  PUBLIC "-//TaxonX//DTD Taxonomic Treatment Publishing DTD v0 20100105//EN" "tax-treatment-NSO.dtd">
<tp:taxon-treatment xmlns:tp="http://www.plazi.org/taxpub"><tp:treatment-meta><kwd-group><label>Taxon classification</label><kwd>
              <named-content content-type="kingdom">Animalia</named-content>
            </kwd><kwd>
              <named-content content-type="order">Hemiptera</named-content>
            </kwd><kwd>
              <named-content content-type="family">Cicadellidae</named-content>
            </kwd></kwd-group><mixed-citation publication-type="journal"><person-group><name><surname>Yan</surname><given-names>Bin</given-names></name><name><surname>Webb</surname><given-names>Mick D.</given-names></name><name><surname>Deng</surname><given-names>Zi-Yue</given-names></name><name><surname>Yu</surname><given-names>Xiao-Fei</given-names></name><name><surname>Li</surname><given-names>Zi-Zhong</given-names></name><name><surname>Yang</surname><given-names>Mao-Fa</given-names></name></person-group><article-title>﻿A new leafhopper genus and one new species of the genus <italic><tp:taxon-name><tp:taxon-name-part taxon-name-part-type="genus" reg="Edwardsiana">Edwardsiana</tp:taxon-name-part></tp:taxon-name></italic> of <tp:taxon-name><tp:taxon-name-part taxon-name-part-type="tribe">Typhlocybini</tp:taxon-name-part></tp:taxon-name> (<tp:taxon-name><tp:taxon-name-part taxon-name-part-type="order">Hemiptera</tp:taxon-name-part></tp:taxon-name>, <tp:taxon-name><tp:taxon-name-part taxon-name-part-type="family">Cicadellidae</tp:taxon-name-part></tp:taxon-name>, <tp:taxon-name><tp:taxon-name-part taxon-name-part-type="subfamily">Typhlocybinae</tp:taxon-name-part></tp:taxon-name>) from China</article-title><source>Zookeys</source><day>01</day><month>10</month><year>2025</year><volume>1254</volume><fpage>181</fpage><lpage>189</lpage><pub-id pub-id-type="doi">10.3897/zookeys.1254.164010</pub-id></mixed-citation></tp:treatment-meta><tp:nomenclature><label>﻿Genus</label><tp:taxon-name><object-id xmlns:xlink="http://www.w3.org/1999/xlink" content-type="arpha" xlink:type="simple">60A77A6A-B95C-51F8-A7DE-0A40B3DF313A</object-id>
            <tp:taxon-name-part taxon-name-part-type="genus" reg="Ommatocyba">Ommatocyba</tp:taxon-name-part>
            <object-id xmlns:xlink="http://www.w3.org/1999/xlink" content-type="zoobank" xlink:type="simple">https://zoobank.org/B41B06E6-F931-47C7-8822-B061E624ADE1</object-id>
          </tp:taxon-name><tp:taxon-authority>Yan, Yang &amp; Webb, gen. nov., new placement</tp:taxon-authority><xref ref-type="fig" rid="F1">Figs 1</xref><xref ref-type="fig" rid="F2">, 2</xref></tp:nomenclature><tp:treatment-sec sec-type="type species" id="SECID0EEGAC"><title>Type species.</title><p><italic><tp:taxon-name><tp:taxon-name-part taxon-name-part-type="genus" reg="Mohunia">Mohunia</tp:taxon-name-part> <tp:taxon-name-part taxon-name-part-type="species" reg="biguttata">biguttata</tp:taxon-name-part></tp:taxon-name></italic> Wang &amp; Li, 2003.</p></tp:treatment-sec><tp:treatment-sec sec-type="description" id="SECID0EVGAC"><title>Description.</title><p>Body relatively robust, lightly colored with distinct markings. Head compressed, narrow in lateral view, crown produced medially, distinctly shorter than interocular width and slightly narrower than pronotum (Fig. <xref ref-type="fig" rid="F1">1A, B</xref>). Face slightly inflated, frontoclypeus and anteclypeus in male very broad with lorum and gena very narrow (Fig. <xref ref-type="fig" rid="F1">1C, D</xref>). Third apical cell of forewing petiolate basally (Fig. <xref ref-type="fig" rid="F2">2B</xref>). Hind wing veins RP and MA separate throughout length, connected by cross vein distally; submarginal vein not exceeding CuA vein (Fig. <xref ref-type="fig" rid="F2">2C</xref>).</p><fig id="F1" position="float" orientation="portrait"><object-id xmlns:xlink="http://www.w3.org/1999/xlink" content-type="doi" xlink:type="simple">10.3897/zookeys.1254.164010.figure1</object-id><object-id xmlns:xlink="http://www.w3.org/1999/xlink" content-type="arpha" xlink:type="simple">9000DF73-23F0-5600-A10F-F0164004F021</object-id><label>Figure 1.</label><caption><p>External features and male genitalia of <italic><tp:taxon-name><tp:taxon-name-part taxon-name-part-type="genus" reg="Ommatocyba">Ommatocyba</tp:taxon-name-part> <tp:taxon-name-part taxon-name-part-type="species" reg="biguttata">biguttata</tp:taxon-name-part></tp:taxon-name></italic> (Wang &amp; Li, 2003). A, B. Habitus, dorsal view C, D. Face, ventral view; E. Hind tarsomeres F, G. Habitus, lateral view; H. Pygofer side, lateral view; I. Anal tube, caudal view; J. Subgenital plate, ventral view; K. Aedeagus, style and connective, ventral view. Scale bars, except E: 0.5 mm; scale bars of E: 0.1 mm.</p></caption><graphic xmlns:xlink="http://www.w3.org/1999/xlink" xlink:href="zookeys-1254-181_article-164010__-g001.jpg" position="float" orientation="portrait" xlink:type="simple" id="oo_1428266.jpg"><uri content-type="original_file" xlink:type="simple">https://binary.pensoft.net/fig/1428266</uri></graphic></fig><p>Male pygofer triangular-shaped in lateral view; dorsal bridge short; lobe with appendages on caudal part, the more dorsal appendage with setae; several microsetae along lower margin of lobe (Figs <xref ref-type="fig" rid="F1">1H</xref>, <xref ref-type="fig" rid="F2">2A</xref>). Anal tube with ventral appendage subbasally on each side (Figs <xref ref-type="fig" rid="F1">1I</xref>, <xref ref-type="fig" rid="F2">2A</xref>). Subgenital plate with caudal 2/5 narrowed abruptly to inner margin; with uniseriate row of macrosetae on broader basal part followed by a few spine-like setae; inner margin distally with short fine setae (Figs <xref ref-type="fig" rid="F1">1J</xref>, <xref ref-type="fig" rid="F2">2E</xref>). Style with outer basal arm short, distal part beyond basal arms long and robust basally, distal third strongly curved laterally and tapered to foot-like apex with subapical serrated lobe on inner margin (Figs <xref ref-type="fig" rid="F1">1K</xref>, <xref ref-type="fig" rid="F2">2D</xref>). Connective lamellate, central rib weak (Figs <xref ref-type="fig" rid="F1">1K</xref>, <xref ref-type="fig" rid="F2">2D</xref>). Aedeagus with shaft elongate, tapered to apex and weakly curved dorsally in lateral view, with pair of subapical processes on ventral surface, gonopore apical on ventral surface, basal apodeme moderately well developed, compressed antero-posteriorly (Figs <xref ref-type="fig" rid="F1">1K</xref>, <xref ref-type="fig" rid="F2">2F, G</xref>).</p><fig id="F2" position="float" orientation="portrait"><object-id xmlns:xlink="http://www.w3.org/1999/xlink" content-type="doi" xlink:type="simple">10.3897/zookeys.1254.164010.figure2</object-id><object-id xmlns:xlink="http://www.w3.org/1999/xlink" content-type="arpha" xlink:type="simple">CE12F973-9BEC-5973-9633-291C53679DB0</object-id><label>Figure 2.</label><caption><p>Wings and male genitalia of <italic><tp:taxon-name><tp:taxon-name-part taxon-name-part-type="genus" reg="Ommatocyba">Ommatocyba</tp:taxon-name-part> <tp:taxon-name-part taxon-name-part-type="species" reg="biguttata">biguttata</tp:taxon-name-part></tp:taxon-name></italic> (Wang &amp; Li, 2003). A. Genital capsule, lateral view; B. Forewing; C. Hind wing; D. Style and connective, ventral view; E. Subgenital plate, ventral view; F. Aedeagus, lateral view; G. Aedeagus, ventral view; H. Style of <italic><tp:taxon-name><tp:taxon-name-part taxon-name-part-type="genus" reg="Bolanusoides">Bolanusoides</tp:taxon-name-part> <tp:taxon-name-part taxon-name-part-type="species" reg="heros">heros</tp:taxon-name-part></tp:taxon-name></italic> Distant, 1918 (after Distant, 1918 and Dworakowska, 1988). Scale bars: 0.1 mm.</p></caption><graphic xmlns:xlink="http://www.w3.org/1999/xlink" xlink:href="zookeys-1254-181_article-164010__-g002.jpg" position="float" orientation="portrait" xlink:type="simple" id="oo_1428267.jpg"><uri content-type="original_file" xlink:type="simple">https://binary.pensoft.net/fig/1428267</uri></graphic></fig></tp:treatment-sec><tp:treatment-sec sec-type="diagnosis" id="SECID0EYKAC"><title>Diagnosis.</title><p>The new genus resembles <italic><tp:taxon-name><tp:taxon-name-part taxon-name-part-type="genus" reg="Bolanusoides">Bolanusoides</tp:taxon-name-part></tp:taxon-name></italic> Distant in its compressed head (Fig. <xref ref-type="fig" rid="F1">1F, G</xref>) and petiolate third (outer) apical forewing cell (Fig. <xref ref-type="fig" rid="F2">2B</xref>) but can be distinguished from the latter by the following features: hind wing with RP and MA separate throughout length and connected by cross vein (Fig. <xref ref-type="fig" rid="F2">2C</xref>) rather than fused distally in <italic><tp:taxon-name><tp:taxon-name-part taxon-name-part-type="genus" reg="Bolanusoides">Bolanusoides</tp:taxon-name-part></tp:taxon-name></italic>; postclypeus and anteclypeus distinctly dilated in male (Fig. <xref ref-type="fig" rid="F1">1C</xref>); unique shape of the subgenital plate (Figs <xref ref-type="fig" rid="F1">1J</xref>, <xref ref-type="fig" rid="F2">2E</xref>); style foot-like apically rather than tapered to apex in <italic><tp:taxon-name><tp:taxon-name-part taxon-name-part-type="genus" reg="Bolanusoides">Bolanusoides</tp:taxon-name-part></tp:taxon-name></italic>, with subapical lobe on inner margin, and without fine setae rather than many fine setae on outer margin at midlength in <italic><tp:taxon-name><tp:taxon-name-part taxon-name-part-type="genus" reg="Bolanusoides">Bolanusoides</tp:taxon-name-part></tp:taxon-name></italic> (compare Fig. <xref ref-type="fig" rid="F2">2D, H</xref>); the subapical and medial regions of the aedeagal shaft are parallel-sided rather than inflated in <italic><tp:taxon-name><tp:taxon-name-part taxon-name-part-type="genus" reg="Bolanusoides">Bolanusoides</tp:taxon-name-part></tp:taxon-name></italic>.</p></tp:treatment-sec><tp:treatment-sec sec-type="remarks" id="SECID0E4MAC"><title>Remarks.</title><p>Based on its flattened appearance, <italic><tp:taxon-name><tp:taxon-name-part taxon-name-part-type="genus" reg="Ommatocyba">Ommatocyba</tp:taxon-name-part> <tp:taxon-name-part taxon-name-part-type="species" reg="biguttata">biguttata</tp:taxon-name-part></tp:taxon-name></italic> (the type species of <italic><tp:taxon-name><tp:taxon-name-part taxon-name-part-type="genus" reg="Ommatocyba">Ommatocyba</tp:taxon-name-part></tp:taxon-name></italic>) was originally placed in the genus <italic><tp:taxon-name><tp:taxon-name-part taxon-name-part-type="genus" reg="Mohunia">Mohunia</tp:taxon-name-part></tp:taxon-name></italic> Distant (<tp:taxon-name><tp:taxon-name-part taxon-name-part-type="subfamily">Deltocephalinae</tp:taxon-name-part></tp:taxon-name>: <tp:taxon-name><tp:taxon-name-part taxon-name-part-type="tribe">Mukariini</tp:taxon-name-part></tp:taxon-name>). However, based on the location of ocelli, forewing and hindwing venation, apically acute hind tarsomere I (Fig. <xref ref-type="fig" rid="F1">1E</xref>), and male genitalia, <xref ref-type="bibr" rid="B1">Chen et al. (2007)</xref> transferred it to <tp:taxon-name><tp:taxon-name-part taxon-name-part-type="subfamily">Typhlocybinae</tp:taxon-name-part></tp:taxon-name> (unplaced to genus). More evidence of this subfamily placement is provided here by the shape of the style, while its petiolate 3<sup>rd</sup> apical cell of the forewing and hind wing lacking a submarginal vein places the genus in the tribe <tp:taxon-name><tp:taxon-name-part taxon-name-part-type="tribe">Typhlocybini</tp:taxon-name-part></tp:taxon-name>. Within this tribe, it is further placed in the <italic><tp:taxon-name><tp:taxon-name-part taxon-name-part-type="genus" reg="Eupteryx">Eupteryx</tp:taxon-name-part></tp:taxon-name></italic> genus complex based on the hind wing with three cross veins. It forms a new genus based on its flattened head, sexually dimorphic face and unique shape of the subgenital plate (see also Diagnosis).</p><p>With the addition of <italic><tp:taxon-name><tp:taxon-name-part taxon-name-part-type="genus" reg="Ommatocyba">Ommatocyba</tp:taxon-name-part></tp:taxon-name></italic>, the tribe <tp:taxon-name><tp:taxon-name-part taxon-name-part-type="tribe">Typhlocybini</tp:taxon-name-part></tp:taxon-name> comprises 31 genera from China. A key to these genera is in preparation by the first author, the only previous key being in <xref ref-type="bibr" rid="B9">Zhang (1990</xref>: 144) in Chinese, comprising nine genera.</p></tp:treatment-sec><tp:treatment-sec sec-type="etymology" id="SECID0ETPAC"><title>Etymology.</title><p>The generic name is the concatenation of “<italic>ommato</italic>” (from the Greek noun ὄμμα, -ατος = eye) + “cyba” (from the Greek noun κύβη = head, as in <italic><tp:taxon-name><tp:taxon-name-part taxon-name-part-type="genus" reg="Typhlocyba">Typhlocyba</tp:taxon-name-part></tp:taxon-name></italic>), indicating the presence of ocelli in this typhlocybine genus.</p></tp:treatment-sec><tp:treatment-sec sec-type="distribution" id="SECID0EDAAE"><title>Distribution.</title><p>China (Guangxi, Hainan, Yunnan).</p></tp:treatment-sec><ref-list><ref id="B1"><mixed-citation xmlns:xlink="http://www.w3.org/1999/xlink" xlink:type="simple"><person-group><name name-style="western"><surname>Chen</surname><given-names>XS</given-names></name><name name-style="western"><surname>Li</surname><given-names>ZZ</given-names></name><name name-style="western"><surname>Yang</surname><given-names>L</given-names></name></person-group> (<year>2007</year>) Oriental bamboo leafhoppers: revision of Chinese species of <italic><tp:taxon-name><tp:taxon-name-part taxon-name-part-type="genus">Mohunia</tp:taxon-name-part></tp:taxon-name></italic> (<tp:taxon-name><tp:taxon-name-part taxon-name-part-type="suborder">Homoptera</tp:taxon-name-part></tp:taxon-name>: <tp:taxon-name><tp:taxon-name-part taxon-name-part-type="family">Cicadellidae</tp:taxon-name-part></tp:taxon-name>: <tp:taxon-name><tp:taxon-name-part taxon-name-part-type="subfamily">Mukariinae</tp:taxon-name-part></tp:taxon-name>) with descriptions of new genera and new species. Annals of the Entomological Society of America 100(3): 365–374. <ext-link xlink:href="10.1603/0013-8746(2007)100%5B366:OBLROC%5D2.0.CO;2" ext-link-type="doi" xlink:type="simple">https://doi.org/10.1603/0013-8746(2007)100[366:OBLROC]2.0.CO;2</ext-link></mixed-citation></ref><ref id="B9"><mixed-citation xmlns:xlink="http://www.w3.org/1999/xlink" xlink:type="simple"><person-group><name name-style="western"><surname>Zhang</surname><given-names>YL</given-names></name></person-group> (<year>1990</year>) <source>A taxonomic study of Chinese <tp:taxon-name><tp:taxon-name-part taxon-name-part-type="family">Cicadellidae</tp:taxon-name-part></tp:taxon-name> (<tp:taxon-name><tp:taxon-name-part taxon-name-part-type="suborder">Homoptera</tp:taxon-name-part></tp:taxon-name>).</source><publisher-name>Tianze Eldonejo Press</publisher-name>, <publisher-loc>Shaanxi, China</publisher-loc>, <size units="page">144 pp</size>.</mixed-citation></ref></ref-list></tp:taxon-treatment>
