# Supplementary material for: ﻿A new leafhopper genus and one new species of the genus Edwardsiana of Typhlocybini (Hemiptera, Cicadellidae, Typhlocybinae) from China
Source: Zookeys. 2025 Oct 1;1254:181–9. doi: 10.3897/zookeys.1254.164010 (PMC12508767; doi:10.3897/zookeys.1254.164010)
Supplement: XML Treatment for Ommatocyba biguttata [file zookeys.1254.164010-treatment2.xml]

<!DOCTYPE tp:taxon-treatment
  PUBLIC "-//TaxonX//DTD Taxonomic Treatment Publishing DTD v0 20100105//EN" "tax-treatment-NSO.dtd">
<tp:taxon-treatment xmlns:tp="http://www.plazi.org/taxpub"><tp:treatment-meta><kwd-group><label>Taxon classification</label><kwd>
              <named-content content-type="kingdom">Animalia</named-content>
            </kwd><kwd>
              <named-content content-type="order">Hemiptera</named-content>
            </kwd><kwd>
              <named-content content-type="family">Cicadellidae</named-content>
            </kwd></kwd-group><mixed-citation publication-type="journal"><person-group><name><surname>Yan</surname><given-names>Bin</given-names></name><name><surname>Webb</surname><given-names>Mick D.</given-names></name><name><surname>Deng</surname><given-names>Zi-Yue</given-names></name><name><surname>Yu</surname><given-names>Xiao-Fei</given-names></name><name><surname>Li</surname><given-names>Zi-Zhong</given-names></name><name><surname>Yang</surname><given-names>Mao-Fa</given-names></name></person-group><article-title>﻿A new leafhopper genus and one new species of the genus <italic><tp:taxon-name><tp:taxon-name-part taxon-name-part-type="genus" reg="Edwardsiana">Edwardsiana</tp:taxon-name-part></tp:taxon-name></italic> of <tp:taxon-name><tp:taxon-name-part taxon-name-part-type="tribe">Typhlocybini</tp:taxon-name-part></tp:taxon-name> (<tp:taxon-name><tp:taxon-name-part taxon-name-part-type="order">Hemiptera</tp:taxon-name-part></tp:taxon-name>, <tp:taxon-name><tp:taxon-name-part taxon-name-part-type="family">Cicadellidae</tp:taxon-name-part></tp:taxon-name>, <tp:taxon-name><tp:taxon-name-part taxon-name-part-type="subfamily">Typhlocybinae</tp:taxon-name-part></tp:taxon-name>) from China</article-title><source>Zookeys</source><day>01</day><month>10</month><year>2025</year><volume>1254</volume><fpage>181</fpage><lpage>189</lpage><pub-id pub-id-type="doi">10.3897/zookeys.1254.164010</pub-id></mixed-citation></tp:treatment-meta><tp:nomenclature><label>﻿</label><tp:taxon-name><object-id xmlns:xlink="http://www.w3.org/1999/xlink" content-type="arpha" xlink:type="simple">CB47C9EE-CEA2-5DA7-8FC0-F94AE32DC0F1</object-id>
            <tp:taxon-name-part taxon-name-part-type="genus" reg="Ommatocyba">Ommatocyba</tp:taxon-name-part>
            <tp:taxon-name-part taxon-name-part-type="species" reg="biguttata">biguttata</tp:taxon-name-part>
          </tp:taxon-name><tp:taxon-authority>(Wang &amp; Li, 2003)</tp:taxon-authority><tp:taxon-status xmlns:xlink="http://www.w3.org/1999/xlink" xlink:type="simple">comb. nov.</tp:taxon-status><xref ref-type="fig" rid="F1">Figs 1</xref><xref ref-type="fig" rid="F2">, 2</xref><tp:nomenclature-citation-list><tp:nomenclature-citation><tp:taxon-name>
                <tp:taxon-name-part taxon-name-part-type="genus" reg="Mohunia">Mohunia</tp:taxon-name-part> <tp:taxon-name-part taxon-name-part-type="species" reg="biguttata">biguttata</tp:taxon-name-part></tp:taxon-name><comment>Wang &amp; Li, 2003: 186, figs 1–7.</comment></tp:nomenclature-citation></tp:nomenclature-citation-list></tp:nomenclature><tp:treatment-sec sec-type="material" id="SECID0EDCAE"><title>Material examined.</title><p>• 2♂♂ (abdomen detached and lost), China, Yunnan Province, Longling County, 26 July 2002, coll. Maofa Yang; • 2♂♂, China, Guangxi Province, Damingshan Mountain, 14–17 May 2011, coll. Xiaofei Yu and Rong Huang; • 2♂♂, China, Guangxi Province, Huaping National Nature Reserve, alt. 730 m, 5 May 2017, coll. Bin Yan; • 1♀ (abdomen detached and lost), China, Hainan Province, Bawangling National Nature Reserve, alt. 1055 m, 28 April 2017, coll. Bin Yan.</p></tp:treatment-sec><tp:treatment-sec sec-type="description" id="SECID0EICAE"><title>Description.</title><p>Length of male 4.0–4.3 mm; female 4.3 mm. Crown yellow with a black spot each side of midline anteriorly and reddish band between spot and eye (Fig. <xref ref-type="fig" rid="F1">1A, B</xref>); eyes red-brownish (Fig. <xref ref-type="fig" rid="F1">1A–D</xref>); face yellowish to brownish (Fig. <xref ref-type="fig" rid="F1">1C, D</xref>); thorax reddish marked with yellow as a longitudinal patch on pronotum each side of midline, at apex of scutellum and a transverse patch subbasally across forewing and at apex of clavus (Fig. <xref ref-type="fig" rid="F1">1A, B</xref>); distal part of forewing infuscate with reddish veins (Figs <xref ref-type="fig" rid="F1">1F, G</xref>, <xref ref-type="fig" rid="F2">2B</xref>).</p><p><bold><italic>Male genitalia</italic>.</bold> Pygofer triangular-shaped in lateral view; dorsal bridge short; lobe with rows of microsetae on caudal ventral margin; with two caudal appendages, the more dorsal appendage longer, abruptly curved ventrad, with few setae on medial area (Figs <xref ref-type="fig" rid="F1">1H</xref>, <xref ref-type="fig" rid="F2">2A</xref>). Anal tube robust and dilated with elongate ventral processes, processes slightly curved inward in posterior view (Figs <xref ref-type="fig" rid="F1">1I</xref>, <xref ref-type="fig" rid="F2">2A</xref>). Style with subapical tooth; distally without microsetae on outer margin, few sensorial pits at inner margin, with serrated lobe on inner margin two-thirds distance from base to apex (Figs <xref ref-type="fig" rid="F1">1K</xref>, <xref ref-type="fig" rid="F2">2D</xref>). Connective V-shaped, lateral ledges developed, central rib not exceeding central lobe (Figs <xref ref-type="fig" rid="F1">1K</xref>, <xref ref-type="fig" rid="F2">2D</xref>). Aedeagus with dorsal apodeme moderately long; preatrium present, short; shaft slightly curved with apex membranous, subapical processes slender, directed caudally, extending slightly beyond shaft apex, slightly sinuate (Figs <xref ref-type="fig" rid="F1">1K</xref>, <xref ref-type="fig" rid="F2">2F, G</xref>).</p></tp:treatment-sec><tp:treatment-sec sec-type="distribution" id="SECID0EVEAE"><title>Distribution.</title><p>China (Yunnan, Hainan, Guangxi).</p></tp:treatment-sec><tp:treatment-sec><!--Section generated to contain objects referenced in tp:taxon-treatment.--><fig id="F1" position="float" orientation="portrait"><object-id xmlns:xlink="http://www.w3.org/1999/xlink" content-type="doi" xlink:type="simple">10.3897/zookeys.1254.164010.figure1</object-id><object-id xmlns:xlink="http://www.w3.org/1999/xlink" content-type="arpha" xlink:type="simple">9000DF73-23F0-5600-A10F-F0164004F021</object-id><label>Figure 1.</label><caption><p>External features and male genitalia of <italic><tp:taxon-name><tp:taxon-name-part taxon-name-part-type="genus" reg="Ommatocyba">Ommatocyba</tp:taxon-name-part> <tp:taxon-name-part taxon-name-part-type="species" reg="biguttata">biguttata</tp:taxon-name-part></tp:taxon-name></italic> (Wang &amp; Li, 2003). A, B. Habitus, dorsal view C, D. Face, ventral view; E. Hind tarsomeres F, G. Habitus, lateral view; H. Pygofer side, lateral view; I. Anal tube, caudal view; J. Subgenital plate, ventral view; K. Aedeagus, style and connective, ventral view. Scale bars, except E: 0.5 mm; scale bars of E: 0.1 mm.</p></caption><graphic xmlns:xlink="http://www.w3.org/1999/xlink" xlink:href="zookeys-1254-181_article-164010__-g001.jpg" position="float" orientation="portrait" xlink:type="simple" id="oo_1428266.jpg"><uri content-type="original_file" xlink:type="simple">https://binary.pensoft.net/fig/1428266</uri></graphic></fig><fig id="F2" position="float" orientation="portrait"><object-id xmlns:xlink="http://www.w3.org/1999/xlink" content-type="doi" xlink:type="simple">10.3897/zookeys.1254.164010.figure2</object-id><object-id xmlns:xlink="http://www.w3.org/1999/xlink" content-type="arpha" xlink:type="simple">CE12F973-9BEC-5973-9633-291C53679DB0</object-id><label>Figure 2.</label><caption><p>Wings and male genitalia of <italic><tp:taxon-name><tp:taxon-name-part taxon-name-part-type="genus" reg="Ommatocyba">Ommatocyba</tp:taxon-name-part> <tp:taxon-name-part taxon-name-part-type="species" reg="biguttata">biguttata</tp:taxon-name-part></tp:taxon-name></italic> (Wang &amp; Li, 2003). A. Genital capsule, lateral view; B. Forewing; C. Hind wing; D. Style and connective, ventral view; E. Subgenital plate, ventral view; F. Aedeagus, lateral view; G. Aedeagus, ventral view; H. Style of <italic><tp:taxon-name><tp:taxon-name-part taxon-name-part-type="genus" reg="Bolanusoides">Bolanusoides</tp:taxon-name-part> <tp:taxon-name-part taxon-name-part-type="species" reg="heros">heros</tp:taxon-name-part></tp:taxon-name></italic> Distant, 1918 (after Distant, 1918 and Dworakowska, 1988). Scale bars: 0.1 mm.</p></caption><graphic xmlns:xlink="http://www.w3.org/1999/xlink" xlink:href="zookeys-1254-181_article-164010__-g002.jpg" position="float" orientation="portrait" xlink:type="simple" id="oo_1428267.jpg"><uri content-type="original_file" xlink:type="simple">https://binary.pensoft.net/fig/1428267</uri></graphic></fig></tp:treatment-sec></tp:taxon-treatment>
