# Supplementary material for: ﻿A new leafhopper genus and one new species of the genus Edwardsiana of Typhlocybini (Hemiptera, Cicadellidae, Typhlocybinae) from China
Source: Zookeys. 2025 Oct 1;1254:181–9. doi: 10.3897/zookeys.1254.164010 (PMC12508767; doi:10.3897/zookeys.1254.164010)
Supplement: XML Treatment for Edwardsiana [file zookeys.1254.164010-treatment3.xml]

<!DOCTYPE tp:taxon-treatment
  PUBLIC "-//TaxonX//DTD Taxonomic Treatment Publishing DTD v0 20100105//EN" "tax-treatment-NSO.dtd">
<tp:taxon-treatment xmlns:tp="http://www.plazi.org/taxpub"><tp:treatment-meta><kwd-group><label>Taxon classification</label><kwd>
              <named-content content-type="kingdom">Animalia</named-content>
            </kwd><kwd>
              <named-content content-type="order">Hemiptera</named-content>
            </kwd><kwd>
              <named-content content-type="family">Cicadellidae</named-content>
            </kwd></kwd-group><mixed-citation publication-type="journal"><person-group><name><surname>Yan</surname><given-names>Bin</given-names></name><name><surname>Webb</surname><given-names>Mick D.</given-names></name><name><surname>Deng</surname><given-names>Zi-Yue</given-names></name><name><surname>Yu</surname><given-names>Xiao-Fei</given-names></name><name><surname>Li</surname><given-names>Zi-Zhong</given-names></name><name><surname>Yang</surname><given-names>Mao-Fa</given-names></name></person-group><article-title>﻿A new leafhopper genus and one new species of the genus <italic><tp:taxon-name><tp:taxon-name-part taxon-name-part-type="genus" reg="Edwardsiana">Edwardsiana</tp:taxon-name-part></tp:taxon-name></italic> of <tp:taxon-name><tp:taxon-name-part taxon-name-part-type="tribe">Typhlocybini</tp:taxon-name-part></tp:taxon-name> (<tp:taxon-name><tp:taxon-name-part taxon-name-part-type="order">Hemiptera</tp:taxon-name-part></tp:taxon-name>, <tp:taxon-name><tp:taxon-name-part taxon-name-part-type="family">Cicadellidae</tp:taxon-name-part></tp:taxon-name>, <tp:taxon-name><tp:taxon-name-part taxon-name-part-type="subfamily">Typhlocybinae</tp:taxon-name-part></tp:taxon-name>) from China</article-title><source>Zookeys</source><day>01</day><month>10</month><year>2025</year><volume>1254</volume><fpage>181</fpage><lpage>189</lpage><pub-id pub-id-type="doi">10.3897/zookeys.1254.164010</pub-id></mixed-citation></tp:treatment-meta><tp:nomenclature><label>﻿Genus</label><tp:taxon-name><object-id xmlns:xlink="http://www.w3.org/1999/xlink" content-type="arpha" xlink:type="simple">B31DFE11-E007-5ED0-B2EE-65B85CCAC2ED</object-id>
            <tp:taxon-name-part taxon-name-part-type="genus" reg="Edwardsiana">Edwardsiana</tp:taxon-name-part>
          </tp:taxon-name><tp:taxon-authority>Zachvatkin, 1929</tp:taxon-authority><tp:nomenclature-citation-list><tp:nomenclature-citation><tp:taxon-name>
                <tp:taxon-name-part taxon-name-part-type="genus" reg="Edwardsiana">Edwardsiana</tp:taxon-name-part>
              </tp:taxon-name><comment>Zachvatkin, 1929: 439.</comment></tp:nomenclature-citation></tp:nomenclature-citation-list></tp:nomenclature><tp:treatment-sec sec-type="type species" id="SECID0EEGAE"><title>Type species.</title><p><italic><tp:taxon-name><tp:taxon-name-part taxon-name-part-type="genus" reg="Cicada">Cicada</tp:taxon-name-part> <tp:taxon-name-part taxon-name-part-type="species" reg="rosae">rosae</tp:taxon-name-part></tp:taxon-name></italic> Linnaeus, 1758.</p></tp:treatment-sec></tp:taxon-treatment>
