# Supplementary material for: ﻿A new leafhopper genus and one new species of the genus Edwardsiana of Typhlocybini (Hemiptera, Cicadellidae, Typhlocybinae) from China
Source: Zookeys. 2025 Oct 1;1254:181–9. doi: 10.3897/zookeys.1254.164010 (PMC12508767; doi:10.3897/zookeys.1254.164010)
Supplement: XML Treatment for Edwardsiana wanglangensis [file zookeys.1254.164010-treatment4.xml]

<!DOCTYPE tp:taxon-treatment
  PUBLIC "-//TaxonX//DTD Taxonomic Treatment Publishing DTD v0 20100105//EN" "tax-treatment-NSO.dtd">
<tp:taxon-treatment xmlns:tp="http://www.plazi.org/taxpub"><tp:treatment-meta><kwd-group><label>Taxon classification</label><kwd>
              <named-content content-type="kingdom">Animalia</named-content>
            </kwd><kwd>
              <named-content content-type="order">Hemiptera</named-content>
            </kwd><kwd>
              <named-content content-type="family">Cicadellidae</named-content>
            </kwd></kwd-group><mixed-citation publication-type="journal"><person-group><name><surname>Yan</surname><given-names>Bin</given-names></name><name><surname>Webb</surname><given-names>Mick D.</given-names></name><name><surname>Deng</surname><given-names>Zi-Yue</given-names></name><name><surname>Yu</surname><given-names>Xiao-Fei</given-names></name><name><surname>Li</surname><given-names>Zi-Zhong</given-names></name><name><surname>Yang</surname><given-names>Mao-Fa</given-names></name></person-group><article-title>﻿A new leafhopper genus and one new species of the genus <italic><tp:taxon-name><tp:taxon-name-part taxon-name-part-type="genus" reg="Edwardsiana">Edwardsiana</tp:taxon-name-part></tp:taxon-name></italic> of <tp:taxon-name><tp:taxon-name-part taxon-name-part-type="tribe">Typhlocybini</tp:taxon-name-part></tp:taxon-name> (<tp:taxon-name><tp:taxon-name-part taxon-name-part-type="order">Hemiptera</tp:taxon-name-part></tp:taxon-name>, <tp:taxon-name><tp:taxon-name-part taxon-name-part-type="family">Cicadellidae</tp:taxon-name-part></tp:taxon-name>, <tp:taxon-name><tp:taxon-name-part taxon-name-part-type="subfamily">Typhlocybinae</tp:taxon-name-part></tp:taxon-name>) from China</article-title><source>Zookeys</source><day>01</day><month>10</month><year>2025</year><volume>1254</volume><fpage>181</fpage><lpage>189</lpage><pub-id pub-id-type="doi">10.3897/zookeys.1254.164010</pub-id></mixed-citation></tp:treatment-meta><tp:nomenclature><label>﻿</label><tp:taxon-name><object-id xmlns:xlink="http://www.w3.org/1999/xlink" content-type="arpha" xlink:type="simple">2B3734CF-9A1C-5B1F-97CA-F2170EBBF6E4</object-id>
            <tp:taxon-name-part taxon-name-part-type="genus" reg="Edwardsiana">Edwardsiana</tp:taxon-name-part>
            <tp:taxon-name-part taxon-name-part-type="species" reg="wanglangensis">wanglangensis</tp:taxon-name-part>
            <object-id xmlns:xlink="http://www.w3.org/1999/xlink" content-type="zoobank" xlink:type="simple">https://zoobank.org/B08D64E0-9351-498D-AC73-5FA12B3F5D7C</object-id>
          </tp:taxon-name><tp:taxon-authority>Yan, Yang &amp; Webb</tp:taxon-authority><tp:taxon-status xmlns:xlink="http://www.w3.org/1999/xlink" xlink:type="simple">sp. nov.</tp:taxon-status><xref ref-type="fig" rid="F3">Figs 3</xref><xref ref-type="fig" rid="F4">, 4</xref></tp:nomenclature><tp:treatment-sec sec-type="material" id="SECID0EHIAE"><title>Material examined.</title><p><bold><italic>Holotype</italic></bold>, ♂, China • Sichuan Province, Pingwu County, Wanglang National Nature Reserve, 24 July 2016, coll. Bin Yan. <bold><italic>Paratypes</italic></bold>, • 1♂, 7♀♀, same data as holotype.</p></tp:treatment-sec><tp:treatment-sec sec-type="description" id="SECID0EVIAE"><title>Description.</title><p>Length of male 3.6–3.8 mm; female 3.8–4.0 mm. Dorsum pale yellowish (Fig. <xref ref-type="fig" rid="F3">3A–D</xref>); eyes brownish-grey; face yellowish (Fig. <xref ref-type="fig" rid="F3">3E, F</xref>); margin of clavus in forewing blackish brown (Fig. <xref ref-type="fig" rid="F3">3A, C</xref>).</p><fig id="F3" position="float" orientation="portrait"><object-id xmlns:xlink="http://www.w3.org/1999/xlink" content-type="doi" xlink:type="simple">10.3897/zookeys.1254.164010.figure3</object-id><object-id xmlns:xlink="http://www.w3.org/1999/xlink" content-type="arpha" xlink:type="simple">7046053C-A9AE-5571-9409-CB0709AD651F</object-id><label>Figure 3.</label><caption><p>External features and male genitalia of <italic><tp:taxon-name><tp:taxon-name-part taxon-name-part-type="genus" reg="Edwardsiana">Edwardsiana</tp:taxon-name-part> <tp:taxon-name-part taxon-name-part-type="species" reg="wanglangensis">wanglangensis</tp:taxon-name-part></tp:taxon-name></italic> Yan, Yang &amp; Webb, sp. nov. A, B. Habitus of male, dorsal and lateral view, respectively C, D. Habitus of female, dorsal and lateral view, respectively; E. Face of male; F. Face of female; G. Pygofer side, anal tube lateral view; H. Style, ventral view; I. Subgenital plate, ventral view J–L. Aedeagus, lateral view. Scale bars: 0.5 mm.</p></caption><graphic xmlns:xlink="http://www.w3.org/1999/xlink" xlink:href="zookeys-1254-181_article-164010__-g003.jpg" position="float" orientation="portrait" xlink:type="simple" id="oo_1428268.jpg"><uri content-type="original_file" xlink:type="simple">https://binary.pensoft.net/fig/1428268</uri></graphic></fig><p>Crown rounded anteriorly; coronal suture distinct and extending to middle of crown; width of head slightly less than greatest width of pronotum (Fig. <xref ref-type="fig" rid="F3">3A, C</xref>); forewing with second apical cell largest and third apical cell subtriangular and petiolate (Fig. <xref ref-type="fig" rid="F4">4B</xref>); hind wing gradually narrowed apically (Fig. <xref ref-type="fig" rid="F4">4C</xref>).</p><fig id="F4" position="float" orientation="portrait"><object-id xmlns:xlink="http://www.w3.org/1999/xlink" content-type="doi" xlink:type="simple">10.3897/zookeys.1254.164010.figure4</object-id><object-id xmlns:xlink="http://www.w3.org/1999/xlink" content-type="arpha" xlink:type="simple">49E21044-E3B7-5714-AAEE-80BF5083569E</object-id><label>Figure 4.</label><caption><p>Wings and male genitalia of <italic><tp:taxon-name><tp:taxon-name-part taxon-name-part-type="genus" reg="Edwardsiana">Edwardsiana</tp:taxon-name-part> <tp:taxon-name-part taxon-name-part-type="species" reg="wanglangensis">wanglangensis</tp:taxon-name-part></tp:taxon-name></italic> Yan, Yang &amp; Webb, sp. nov. A. Genital capsule, lateral view; B. Forewing; C. Hind wing; D. Subgenital plate, ventral view; E. Style, ventral view; F. Connective, ventral view; G. Aedeagus, ventral view; H. Aedeagus, apical view I. Aedeagus, lateral view. Scale bars: 0.1 mm.</p></caption><graphic xmlns:xlink="http://www.w3.org/1999/xlink" xlink:href="zookeys-1254-181_article-164010__-g004.jpg" position="float" orientation="portrait" xlink:type="simple" id="oo_1428269.jpg"><uri content-type="original_file" xlink:type="simple">https://binary.pensoft.net/fig/1428269</uri></graphic></fig><p><bold><italic>Male genitalia</italic>.</bold> Pygofer with dorsal bridge short; pygofer lobe triangular-shaped, without appendage, with a variety of setae: basal region with a group of macrosetae, two rows of microsetae across lobe subapically and several fine setae and macrosetae at posterodorsal region (Figs <xref ref-type="fig" rid="F3">3G</xref>, <xref ref-type="fig" rid="F4">4A</xref>). Subgenital plate gradually narrowed towards apex, with distal third abruptly curved dorsad; with one basal macrosetae, row of peg-like setae on lateral margin extended to apex, with several scattered fine microsetae (Figs <xref ref-type="fig" rid="F3">3I</xref>, <xref ref-type="fig" rid="F4">4D</xref>). Style tapered distally to acute apex with subapical dilation, with row of microsetae on lateral margin (Figs <xref ref-type="fig" rid="F3">3H</xref>, <xref ref-type="fig" rid="F4">4E</xref>). Connective elongate, Y-shaped, central ridge well developed (Fig. <xref ref-type="fig" rid="F4">4F</xref>). Aedeagus with both preatrium and dorsoatrium well developed, shaft slightly curved dorsally and tapered to narrow apex, with two pairs of elongate processes at apex and two small subapical tooth-like processes on ventral surface (Figs <xref ref-type="fig" rid="F3">3J–L</xref>, <xref ref-type="fig" rid="F4">4I</xref>); dorsal margin of longer processes in lateral view with or without a tiny tooth (Figs <xref ref-type="fig" rid="F3">3L</xref>, <xref ref-type="fig" rid="F4">4I</xref>), gonopore apical (Fig. <xref ref-type="fig" rid="F4">4I</xref>).</p></tp:treatment-sec><tp:treatment-sec sec-type="diagnosis" id="SECID0E3MAE"><title>Diagnosis.</title><p>This new species is similar to <italic><tp:taxon-name><tp:taxon-name-part taxon-name-part-type="genus" reg="Edwardsiana">Edwardsiana</tp:taxon-name-part> <tp:taxon-name-part taxon-name-part-type="species" reg="ishidai">ishidai</tp:taxon-name-part></tp:taxon-name></italic> (Matsumura, 1932) and <italic><tp:taxon-name><tp:taxon-name-part taxon-name-part-type="genus" reg="Edwardsiana">E.</tp:taxon-name-part> <tp:taxon-name-part taxon-name-part-type="species" reg="rosae">rosae</tp:taxon-name-part></tp:taxon-name></italic> (Linnaeus, 1758), but it can be distinguished by the dark brown inner margin of the forewing and aedeagal processes not bifurcate.</p></tp:treatment-sec><tp:treatment-sec sec-type="etymology" id="SECID0EYNAE"><title>Etymology.</title><p>The species name is derived from the place of collection, Wanglang National Nature Reserve.</p></tp:treatment-sec><tp:treatment-sec sec-type="distribution" id="SECID0E4NAE"><title>Distribution.</title><p>China (Sichuan).</p></tp:treatment-sec></tp:taxon-treatment>
